# Supplementary material for: Interventions for vector-borne diseases focused on housing and hygiene in urban areas: a scoping review
Source: Infect Dis Poverty. 2018 Sep 3;7:96. doi: 10.1186/s40249-018-0477-5 (PMC6120073; doi:10.1186/s40249-018-0477-5)
Supplement: Supplementary file 3 — Data extraction grid. (XLSX 157 kb) [file 40249_2018_477_MOESM3_ESM.xlsx]

## Sheet: Feuil1
	Basic Informations							MMAT																					TIDieR (Temlpate for Interventions description and replication)													ASTAIRE
	Authors, date	Title	Language	VBD	Country	design	Sample size	Clear question or objectives ?	Question (or objectives) correctly addressed ?	Qualitative				Quantitative randomized controlled (trials)				Quantitative non-randomized				Quantitative descriptive				Mixed Methods			1. Brief name of the intervention	2. Why	3. What materials	4. What procedures	5. Who provided	6. How	7.Where	8. When and how much	9. Tailoring	10. Modifications	11. How Well planned	12. How well actual	13. Context	Population
										1.1 Relevant sources for qualitative data	1.2 Relevant process of analyse	1.3 Appropriate consideration of the context	1.4 Appropriate consideration of researcher’s influence	2.1 Clear randomization	2.2 Clear allocation concealment	2.3 Complete outcome data	2.4 Low withdrawal / drop-out	3.1 Minimization of selection bias	3.2 Appropriate measurement	3.3 Comparability of groups	3.4 Complete outcome data / response rate / follow-up	4.1 Relevant sampling strategy	4.2 Representativity of the population understudy	4.3 Appropriate measurement	4.4 Acceptable response rate	5.1 Appropriate mixed methodology	5.2 Relevant integration of quali and quanti data	5.3 Appropriate consideration of limitation														Epidemiologic and sociodemographic characteristics			Cognitive, cultural, social and educational characteristics			Motivation
																																										Socioeconomy (rate of unemployement)	Demography (age, sex)	Health status	Culture (lifestyle, representation of the world)	Cognition, knowledge	Socio-education	initial	derived from the intervention
Section I- Single-component interventions (n=24)
Chemical application (n=7)
REF 16	Ocampo et al. 2014	Reduction in dengue cases observed during mass control of Aedes (Stegomyia) in street catch basins in an endemic urban area in Colombia	ENG	Dengue	Colombia	non randomized	603 houses	Yes, to describe a vector control strategy, its operationalization, the prioritization and control of breeding sites, and the subsequent entomological and epidemiological results, in an endemic town in southwestern Colombia."	Yes									No	Yes	Can't tell	No									intro+obj		Phase 1 - Potential breeding sites inside and outside houses were first characterized, and local personnel trained to assess their productivity based on the pupae/person index. Simultaneously, training and monitoring were implemented to improve the dengue case surveillance system. Entomological data and insecticide resistance studies were used to define the targeted intervention. Phase 2 - Then, …	Field technicians (sanitation technicians from Buga)	Based on the results from the baseline entomological survey, insecticide susceptibility, the level of training of technicians achieved and the number of staff available, we developed a vector control strategy to be carried out by the local authorities during the remainder of the study period. The baseline data demonstrated that mosquito production was very low inside houses and that the most prod…	Buga, Colombia	Treatment was carried out monthly from February to August 2009.	Based on the results from the baseline entomological survey, insecticide susceptibility, the level of training of technicians achieved and the number of staff available, we developed a vector control strategy to be carried out by the local authorities during the remainder of the study period.	Since pyriproxyfen was not provided by the Ministry of Health, political decisions limit the acquisition of additional supplies. Treatment stopped due to no other insecticide being available	The first phase consisted of the baseline entomological characterization of potential breeding sites inside and outside houses. Additionally, insecticide susceptibility to the principally used insecticides was evaluated. Both studies were used to define the targeted intervention	During the study, the researchers provided continuous training and support to the local dengue case surveillance team to maintain awareness of dengue case identification and high levels of compliance with the dengue reporting processes. The expected sample size (185 per comuna) was not reached due to constraints on time and the number of field personnel	Buga = dengue hyperendemic area			Buga = dengue hyperendemic area
REF 31	Ansari et al. 2001	Concurrent control of mosquitoes and domestic pests by use of deltamethrin-treated curtains in the New Delhi Municipal Committee, India	ENG	Malaria	India	non randomized	204 flats accommodating a population of 992 + control = Block E, with a population of 750 (unknown number of flats)	YES (to evaluate the operational feasibility and efficacy of deltamethrin-treated curtains for the concurrent control of Anopheles stephensi Liston (a malaria vector), Ae. aegypti, and domestic arthropod pests	YES									YES	can't tell	YES	Can't tell									intro+obj	1- All inhabitants of both experimental and control areas were using their own curtains of cotton fabric; the color, design and quality of fabric was variable. 2- The total area of the curtains installed on doors and windows was measured to be about l,2OOm2. Deltamethrin was sprayed with a stimrp pump at 100 mg/m, on both sides of curtains, there was 2 applications 1 year apart.	1- Before the impregnation of curtains, health camps were organized to brief the occupants of blocks F and E about the new technique and they were also requested to cover their windows and doors with treated curtains for about I h during dusk and dawn. 2- Impregnation 3- Entomological evaluation: Densities of indoorresting mosquitoes (target species) and domestic pests (nontarget species) were mo…		Group meetings before and face-to face for evaluation	middle-income group flats	Impregnation twice over 2 years Evaluation for 1 year					The disease has emerged and reemerged in epidemic form in Mumbai (Maharashtra), Panjim (Goa), Chennai (Tamilnadu), and Calcutta (West Bengal).	Middle-income group flats		The disease has emerged and reemerged in epidemic form in Mumbai (Maharashtra), Panjim (Goa), Chennai (Tamilnadu), and Calcutta (West Bengal).		The inhabitants were all educated, and were engaged in government service.
REF 40	Barrera et al. 2008	Unusual productivity of Aedes aegypti in septic tanks and its implications for dengue control	ENG	Not specific (Ae Agypti for dengue)	Puerto Rico	non randomized	1400 households	NO but,It is mentioned that this study illustrates how successful control of Ae. aegypti in surface containers may not be sufficient to prevent dengue transmission	Can't tell									Yes	Yes	Can't tell	Can't tell									intro+obj		Intervention: Immatures were controlled by tipping the containers and placing them upside down or by applying 1 p.p.m. granular (S)-methoprene (Altosid ® XR-G; Wellmark International, Bensenville, IL, U.S.A.) in containers that could not be emptied easily. Methoprene was applied in the field to provide a concentration of 1 mg/L in each container. Post-intervention: To monitor the impact of contro…	1400 households were treated over 8 days by 10 local field assistants		Playa/Playita (invest) and Coqui (control), Puerto Rico	3 month (dry season)					Increased DEN-2 virus transmission in Puerto Rico during 2005 prompted the implementation of a rapid intervention programme to suppress Aedes aegypti (L.) (Diptera: Culicidae) emergence, which in turn lead to the discovery of previously unknown breeding sites underground. Initially, the following control measures were applied in Playa/Playita (PP), a town of 1,400 households, to all areas where t…			Increased DEN-2 virus transmission in Puerto Rico during 2005 prompted the implementation of a rapid intervention programme to suppress Aedes aegypti (L.) (Diptera: Culicidae) emergence, which in turn lead to the discovery of previously unknown breeding sites underground. Initially, the following control measures were applied in Playa/Playita (PP), a town of 1,400 households, to all areas where t…				Increased DEN-2 virus transmission in Puerto Rico during 2005 prompted the implementation of a rapid intervention programme to suppress Aedes aegypti (L.) (Diptera: Culicidae) emergence, which in turn lead to the discovery of previously unknown breeding sites underground. Initially, the following control measures were applied in Playa/Playita (PP), a town of 1,400 households, to all areas where t…
REF 24	Castro et al. 2007	Evaluacion de dos Piretroides en el control del vector del Dengue en Putumayo, Colombia	SPA	Not specific (Ae Agypti for dengue)	Colombia	randomized	200 houses with highcis-permetrin; 126 houses with B-cipermetrin ; houses (number not mentioned) 6 units for control total of 16 units (manzanas)	YES (En este trabajo se evaluaron los piretroides highcis-permetrina (Depe®) con 3 aplicaciones siguiendo las recomendaciones de la OMS para casos de epidemias (días 1,4 y 7) y ß-cipermetrina, en su presentación de Pote Fumígeno con una única aplicación, con el fin de disponer de información sobre su eficacia para el control de A. aegypti en Colombia)	YES					No	No	Yes	can't tell													intro+obj	Insecticides (highcis-permetrin DEPE, B-cipermetrin), sentinel cages (20x20x3 cm), Aedes aegypti females	1- Pre-treatment assessment adult mosquito presence and density as well as presence of larvae in deposits were estimated (5 weeks). Sample of households inspected weekly. Active mosquito search was done during 10 minutes using manual vacuums. Larval deposits were observed and samples were taken for identification purposes. Units of households were then organized based on the amount of adult mosqu…	Operators from DASALUD Putumayo	Door to door	Main area of Puerto leguizamo in Putumayo	July to December 2004		Insecticide (highcis-Permetrina Depe) dosage had to be increased due to the low efficiency. A dosage of 150mg was used during the first sprayal, it was then increased to 1400mg (as recommended by the manufacturer) in the 2 other sprayals.			Puerto Leguizamo is one of the best municipalities in providing services but water supply is not constant, people must store water in tanks (potential breeding sites)
REF 15	Farajollahi et al. 2012	Effectiveness of Ultra-Low Volume Nighttime Applications of an Adulticide against Diurnal Aedes albopictus, a Critical Vector of Dengue and Chikungunya Viruses	ENG	Not specific (Ae agypti for dengue and chik	USA	non randomized	1250 parcels (homes+yards)	YES (The objective of this study was to evaluate the area-wide efficacy of nighttime (01:00–06:00) ground-applied ULV adulticide applications of DUET against Ae. albopictus within an urban residential community)	YES									YES	YES	YES	Can't tell									intro+obj	A cold aerosol ULV generator was used during all adulticide applications. The unit was fitted with a SmartFlow (Clarke Mosquito Control, Roselle, IL, USA) system used in tandem with radar ground speed of the vehicle to ensure appropriate flow of insecticide and accurate reporting and tracking of amount of chemical used along with distance and area sprayed	1- Treatment: A CougarH (Clarke Mosquito Control, Roselle, IL, USA) cold aerosol ULV generator was used during all adulticide applications. The unit was fitted with a SmartFlow (Clarke Mosquito Control, Roselle, IL, USA) system used in tandem with radar ground speed of the vehicle to ensure appropriate flow of insecticide and accurate reporting and tracking of amount of chemical used along with d…		Truck-mounted adulticide applications were conducted at night using a single vehicle to drive the entire treatment site. Routes were designed to follow all available roads and alleys to provide maximum coverage. Each application took about 2 hours to complete and was conducted between 01:30–06:30, depending on the date of the application. Permissions to place BGS traps within each parcel were acq…	New Jersey, USA	2009, 2010, and 2011 active seasons for Ae. albopictus.	Adulticide applications were performed when environmentally, logistically, and operationally feasible within the treatment site when a threshold mean of $5 Ae. albopictus (male+female) adults were detected in our weekly BGS surveillance.	Only single adulticide applications were conducted during 2009, however, in order to increase efficacy by compensating for gaps in coverage and missed targets, we conducted dual applications of the adulticide spaced one or two days apart during 2010 (twice) and 2011 (once). Our intention was to control adult populations with the first ULV application, wait one or two days, and conduct another adu…			DUET™ Dual-action Adulticide (Clarke®, Roselle, IL, USA) is a new commercially available adulticide for mosquito control that causes a benign agitation [a non-biting excitation of mosquitoes] potentially flushing mosquitoes from resting places and increasing contact with airborne droplets that are more likely to impinge on flying adults	socioeconomic conditions within the field site have led to a large number of abandoned homes
REF 38	Perich et al. 2001	Evaluation of the efficacy of lambda-cyhalothrin applied as ultra-low volume and thermal fog for emergency control of Aedes aegypti in Honduras	ENG	Not specific (ae agypti)	Honduras	non randomized	5 city blocks with 6 houses / block	YES (to evaluate a new extended-duration insecticide formulation (Demand@ CS) applied as 2 spray applications (ultra-low volume [ULV] versus thermal fog) and 2 ways of applying the sprays (through front door versus in each room) against Ae. aegypti in Honduras)	Yes									NO	Yes	Can't tell	Can't tell									intro+obj		1 - Treatment : The most upwind block in relation to the other 4 blocks was designated to be the untreated control block. The other 4 blocks were then designated to receive I of the following treatments: ULV at the front door, ULV in each room, thermal fog at the front door, or thermal fog in each room. Spray applications were made with a new handheld spray generator, the Terrier@. The Terrier wa…	Spraying was done by Honduran MOH personnel	MOH personnel who wore rubber gloves, protective eye and ear protection, respirators, and protective clothing.	El Progreso, Honduras	January to April 1998					El Progreso, Honduras, a city historically with both dengue cases and high Ae. aegypti populations. The Ae. aegypti population in El Progreso, Honduras, was determined to be IOOVo susceptible to lambda-cyhalothrin based on the resistance tests conducted before the spray applications in this study
REF 39	Cetin et al. 2006	Efficacy of diflubenzuron a chitin synthesis inhibitor against culex pipiens larvae in septic tank	ENG	Not specific (culex pipiens)	Turkey	descriptive	28 single-family septic tanks	YES (we evaluated the residual effectiveness of the chitin synthesis inhibitor diflubenzuron in singlefamily septic tanks against larval Cx. Pipiens).	Yes													Can't tell	Can't tell	Can't tell	Can't tell					intro+obj		In total 28 family septic tanks were used for this study, with a monthly wastewater discharge of 10 m3. A 25% wettable powder (Du-dim_ 25 WP) and a 4% granular formulation (Du-dim_ 4 G) of diflubenzuron were separately applied to groups of 4 septic tanks at a rate of 0.01, 0.02, and 0.03 mg (AI)/liter. 4 septic tanks were maintained as untreated controls. To obtain the necessary application volum…			Antalya, Turkey	One application and weekly follow-up for 7 weeks					In Antalya, Turkey, household wastewater is exclusively stored in septic tanks because the city lacks centralized sewer systems. As a result, 90,000 individual septic tanks are used for this purpose.
Source reduction and/or Educational campaigns (n=7)
REF 44	Marquetti et al. 2006	Bebederos de animales: dépositos a tener en cuenta por el Programa de Control de Aedes aegypti en áreas urbanas de Ciudad de la Habana, Cuba.	SPA	Dengue	Cuba	descriptive	156 households (26 in 6 area)	Yes To determine the importance of drinking troughs for animals in Aedes aegypti vector control (pupal infestations) in the municipality of Playa in La Habana.	Yes													Can't tell	Can't tell	yes	yes (100% visitaron)					intro + obj		All households and buildings were inspected in the municipality of Playa. 8 types of containers were classified (including water bowls pertaining to animals). The type of material (of the container) was assessed as well as the presence or absence of organic matter, shade or light and the location (exterior or interior). All pupae were removed from the containers and analyzed at the Institute of T…	All operators had receiving training to collect data.	Trained operators inspected households and buildings between April and December 2004, they searched for drinking troughs and other containers with water.	The inspections took place in households (interior and exterior) and any other building present in the municipality evaluated.	Each household or building was inspected once between April and December 2004.									Religious country, it was taken into account. Spiritual containers were inspected.
REF 42	Suman Saurabh et al. 2014	Effectiveness of individual health education on the practice of dengue fever prevention in an urban area of Puducherry, India	ENG	dengue	India	descriptive	351 respondents	Yes, To study the knowledge and practice of the community regarding dengue and its preventive measures and to assess the effectiveness of individual health education on self-reported practice of dengue prevention.	Yes													yes	no (majority of whom were females (71.5%). There was a preponderance of age group 30-44 years among the respondents (36.2%).	yes	cant tell					intro+obj	This pamphlet was having information regarding source reduction in the form of Photographs and Key messages.	Awareness regarding dengue and its prevention, practice of source reduction, treatment seeking behaviour was assessed by using structured pre-tested questionnaire in local language. Immediately after the baseline data collection, individual health education was carried out with the use of pamphlets. The respondents were motivated to undertake source reduction and personal protection to protect th…		Each data collector spent ten minutes with the respondent apart from data collection and explains the content of pamphlets to them. All the doubts were clarified by data collectors to the respondent. made a follow-up visit to houses and interviewed the participants by face-to-face	Puducherry India	2 weeks					Puducherry reported an outbreak of dengue in 2012 with 3506 cases and 5 deaths			Puducherry reported an outbreak of dengue in 2012 with 3506 cases and 5 deaths
REF 25	Alvarado et al. 2006	Efectos de una intervencion educativa y participacion comunitaria en el control de la malaria en Buenaventura, Colombia	SPA	Malaria	Colombia	Mixed methods (descriptive)	661 women (314 non exposed, 347 exposed)	Yes Evaluar el efecto de la intervención en conocimientos y prácticas en malaria, atención de eventos febriles y frecuencia de malaria en tres comunas de Buenaventura.	Yes																	yes	no	cant tell		post-intervention evaluation	Semi-structured questionnaire (12 questions)	(Previous intervention done by INSALPA explained in "descripcion de la intervencion", training was provided to local residents which educated people in their community, done from 1995 to 1997). Exposed and non-exposed persons were determined by a survey in the selected communities. Communities were selected based on Buenaventura's cadastral map showing which units had members who had previously b…	Interviews were done by 6 women from Buenaventura, degree level: Bachelor	Interviewers used a questionnaire semi-structured	Communities 10, 11 & 12 in Buenaventura, Colombia	Over 3 months, visited each household once		Los análisis iniciales mostraron que el contacto con la intervención entre aquellos que tenían menos de seis meses de estar en el barrio fue de 0% (figura 1). Se definieron entonces dos tipos de personas sin contacto con la intervención o no expuestos: aquellos que llevaban menos de 6 meses viviendo en el barrio, a quienes se les denominó en adelante “seguramente no contacto” (n = 74), y aquellos…			Al igual que en otras zonas endémicas, el control de la malaria en Buenaventura ha recaído en el programa de enfermedades tropicales del municipio, que se encarga del rociamiento extra e intradomiciliario, del mantenimiento de la red de diagnóstico y tratamiento de la malaria en los puestos de salud y, ocasionalmente, de la impregnación de toldillos con permetrina. Sin embargo, los datos de malar…			cifras de alta prevalencia de malaria, especialmente la comuna			detailed per group
REF 32	Tsuzuki et al. 2009	Effect of water supply system installation on distribution of water storage containers and abundance of Aedes aegypti immatures in urban premises of Ho Chi Minh City, Viet Nam	ENG	Not specific (Ae Agypti for dengue)	Viet Nam	descriptive	122 premises inspected	Yes, In order to identify the effect of installation of a water supply system on the distribution of water storage containers and abundance of Ae. aegypti breeding, they conducted two successive entomological surveys in an urban neighbourhood in Ho Chi Minh City in Viet Nam.	Yes													Yes	Can't tell	Yes	Can't tell					intro+obj		The surveys were conducted to determine the distribution of water storage containers and prevalence of Ae. aegypti breeding before and after the installation of a water supply system in the study area. Containers with more than one Ae. aegypti larva and/or pupa were defined as “positive containers”. We believed that it was reasonable to obtain the Ae. aegypti pupal count, rather than the larval c…			Ho Chi Minh City in Viet Nam.	October 2007 (first survey) and July 2008 (second survey)
REF 43	Healy et al. 2014	Integrating the Public in Mosquito Management: Active Education by Community Peers Can Lead to Significant Reduction in Peri-domestic Container Mosquito Habitats	ENG	non specific (aedes albopictus)	USA	non randomized	around 800 houses visited	No	Can't tell									No	Yes	Yes	no									intro+obj	educational materials, including brochures, door hangers, mosquito magazines, and build-your-own mosquito activity kits	The community education involved (1) active education (Active education was the primary means of education, which involved actively walking around the front and back yard with the resident, describing current and potential mosquito habitats.), (2) community presentations, (3) tire-pick up days, (4) trash can drilling days, and (5) media releases. we left door-hangers advertising free home consult…	Active education was conducted using AmeriCorps NCCC volunteers, Badger 7 team, as community peer educators	door-to-door campaign	New Jersey, Pennsylvania and Florida states in United states	6 months Community education occurred during eight weeks in June, July and August of 2010 (June 28th to August 20th) Container surveys were conducted before the educational events (June and July), after education (August), and two to three months after treatment (October and November)					AmeriCorps is a US national organization that provides service throughout the United States in issues relating to disasters, economy, environment, health, and education [17]. AmeriCorps is part of the Corporation for National and Community Service, whose mission is to improve lives, strengthen communities, and foster civic engagement through service and volunteering [17]. The AmeriCorps National …
REF 41	Bodner et al. 2016	Effectiveness of Print Educationat Reducing Urban Mosquito Infestation through Improved Resident-Based Management	ENG	Not specific (culex pipiens for WNV)	USA	randomized	240 households	Yes, to re-evaluate KAP responses and test for changes in numbers of water-holding containers and mosquito densities in two additional years (2011 and 2012).	Yes					yes	No	yes	Can't tell													Intro + obj	Educational materials included a calender, a notepad, a flyer and a magnet with written mosquito information.	The deployment of materials in May was set to mirror the timing of common mosquito control outreach that intends to educate residents in the early summer so that their behaviors may be influenced over the entire summer when mosquitoes are most active. Baseline resident knowledge, attitude, and practices (KAP), and mosquito infestation, were assessed in 2010 by administering KAP questionnaires and…	During yard surveys, two to three investigators systematically searched for and enumerated all water-holding containers.	Materials were mailed to intervention households in 2011. In 2012, the same materials were hand-delivered to intervention households by an investigator.	Washington DC, USA	Two years ( May 2011and 2012)					In the United States, West Nile virus is the most important mosquito-borne disease, having caused 41,000 diagnosed cases and 1,700 deaths since its first detection in North America in 1999 Aedes albopictus invaded the continental United States in the mid-1980s and has since spread rapidly throughout the eastern part of the country [5–6] to become one of the most common human-biting urban mosquito…
REF 45	Ensink et al. 2007	Simple intervention to reduce mosquito breeding in waste stabilization ponds	ENG	Not specific	Pakistan	descriptive	2 sets of 6 ponds	Yes assessing the effect of vegetation removal and improved pond maintenance on immature mosquito abundance in Faisalabad, Pakistan	Yes													No, ( it is simply stated in the paper that this intervention was implemented in one set of anaerobic, facultative and maturation ponds and the other identical set of ponds served as a control)	Can't tell	Can'T tell	Can't tell					intro + obj	1.The Waste Stabilization Ponds (WSP) system that was located in a periurban area of Faisalabad in Pakistan that received primarily domestic wastewater. It consisted of two parallel sets of 6 ponds, with each set consisting of 3 anaerobic ponds, two facultative ponds and one maturation pond. The facultative ponds received wastewater from the anaerobic ponds and removed organic matter through a co…	1.The grid in the drain providing water to the intervention series of ponds was reinstalled to reduce the inflow of floating waste. 2.In the six intervention ponds, all floating matter was removed at the start of the study. 3, to clean the grid, to remove any emergent grass and provided with cement to fix cracks along the edges of the ponds as they emerged. 4. A technician from the local utility …	1.A laborer was hired to clean the grid, to remove any emergent grass and was provided with cement to fix cracks along the edges of the ponds as they emerged. 2. A technician from the local utility supervised the work during his normal daily inspections. 3.Members of the research team confirmed that no emergent vegetation was seen at any part of the intervention ponds throughout the study period.…	N/A	Faisalabad, Pakistan	From 16 March to 31 August 2004.					Waste stabilisation ponds (WSP) are considered the most appropriate way to treat the increasing flows of urban wastewater in tropical and subtropical regions of the world. Some of the potential vectors of disease were found to be associated with emergent vegetation and floating matter along the edges of the ponds. It was therefore proposed that regular removal of emergent grass along the margins …
Traps disposal (n=4)
REF 47	Ratovonjato et al. 2003	Lutte contre la peste à Madagascar: évaluation de l'efficacité des boîtes de Kartman en milieu urbain	FRE	Plague	Madagascar	randomized	212 boxes in the treated neighborhood and 214 boxes in the control	Yes, assess the efficiency of Kartman boxes (urban areas) in the fight against the plague.	Yes					Ye	No	Yes	cant tell													Kartman boxes may help to reduce the number of rats and fleas on rodents present in urban areas, therefore decreasing the transmission of Yersinia pestis. There are no current measures to be applied during inter-epidemic periods (on a large scale).	Wooden tunnel-like boxes (40cm length, 10 cm width, 10 cm height) containing 3 compartments (2 lateral for insecticide and a central one for rodenticide). Movable cover allowing to observe the interior part of the box. Insecticide used was Propoxur in powder (rapid action, 3% active ingredient), rodenticide used was difethialone 25 ppm, anticoagulant (Baraki) with a delayed action of 4 days. Bait…	Kartman boxes were installed in 2 regions, one treated and one control. Dead rats found in the boxes were counted and collected daily, the corpses were enclosed in bags and incineration followed. Fleas were captured from dead rats and from the insecticide compartment. Prélèvements : Pour rechercher une éventuelle circulation (ancienne ou actuelle) du bacille de la peste, un échantillon de rate de…	Rodent capture was done by technicians from The Institut Pasteur de Madagascar. 2 residents (per neighborhood) received training prior to the intervention, they monitored the boxes daily and replaced the bait and insecticide.		2 neighborhoods in Antananarivo, Madagascar: Ambodirano-Ampefiloha (treated) and Ankorondrano-Andranomahery (control)	between October 2002 and May 2003.					The plague is endemic in Madagascar. Inappropriate sanitary and social conditions of Antananarivo are suitable conditions to maintain an active population of rodents (reservoir) and fleas (vector). Serological studies showed that Yersinia pestis has been in circulation in this area.	des quartiers défavorisés sur les plans hygiène et social	Disadvantaged neighborhoods (social and hygienic aspects)
REF 26	Barrera et al. 2014	Use of the CDC Autocidal Gravid Ovitrap to Control and Prevent Outbreaks of Aedes aegypti (Diptera: Culicidae)	ENG	Not specific (Ae agypti)	Puerto rico	non randomized	327 households intervention and 241 households control	Yes (to test the effectiveness of a novel sticky trap: the Centers for Disease Control and Prevention autocidal gravid ovitrap (CDC-AGO trap; patent pending; Mackay et al. 2013) for controlling natural populations of Ae. aegypti in two urban areas in southern Puerto Rico and to compare the AGO traps with BG-Sentinel traps to determine whether they are useful vector surveillance devices)	Yes									No	Yes	Yes,Similar mosquito population density (individuals per trap per time) between two urbanized areas.	Yes									Intro + obj	Complete description of traps in the paper	1) A preintervention or baseline study (9 wk from October to December 2011) to compare Ae. aegypti densities between areas and to a allow comparisons within areas before and after interventions; 2) source reduction, larviciding, and egg removal of both study areas, and installation of AGO traps in the intervention community (3-4 traps/home) (December 2011); and 3) postintervention follow-up asses…	Ovitraps were placed at particpating people's housholds by the investigators	Traps were serviced every 2 mo to replace the water lost to evaporation, hay packet, and sticky surface.	Margarita and Villodas,Puerto rico,	1 year, weekly collection of traps		Three AGO traps were placed outdoors in the garden, patio, or porch of houses in the intervention community for the Þrst 2 mo of the postintervention study (812 traps; December 2011-February 2012). Because we noted that some lizards were being caught on the sticky surface of the traps, we increased the number of AGO traps to four per house (1,004Ñ1,050 traps; MarchÐOctober 2012) to compensate for…			Both communities have reliable access to sanitary services such as piped water, domestic garbage pickup, and sewerage.
REF 48	Nagpal et al. 2015	Control of Aedes aegypti and Ae. albopictus, the vectors of dengue and chikungunya, by using pheromone C21 with an insect growth regulator: Results of multicentric trials from 2007–12 in India	ENG	Not specific (Ae agypti and aldopictus)	India	randomized	9400 households	yes to test for its feasibility for surveillance and control of Aedes mosquito in a multicentric mode from October 2007 to June 2012 in urban (Delhi, and Bengaluru district,Karnataka) and suburban (Alappuzha district, Kerala) settings of the country in three phases.".	Yes					Yes	No	Yes	cant tell													Intro + obj	Containers were prepared using white bowls of 500 ml capacity. Oviposition pheromone named C21 (25.22 g) and IGR (0.32 g) compounds received from DRDE, Gwalior were mixed thoroughly in 1800 ml n-hexane and 200 ml acetone and kept as stock solution. Exactly, 396 ml of water was added to 4 ml of the above stock solution making a total volume of 400 ml, which was considered as experimental container…	Intervention : 2–4 containers were placed inside and outside the houses, i.e. bedrooms, living rooms, verandahs, bathrooms, motor rooms and in sheds adjacent to the houses. Householders were requested to help recording the eggs/ immatures and also not to disturb the placed containers.After recording the data, containers were cleaned and retreated with attracticide at weekly and fortnightly interv…	Containers (both experimental and control) were monitored by trained surveillance workers under the supervision of supervisors on weekly basis at Delhi and Bengaluru, and on fortnightly basis in Alappuzha as the houses were far away and sparsely located.		Bengaluru, Karnataka and Alappuzha, Kerala, India	The study was conducted in three phases: Phase-1 (October 2007-March 2009), Phase-2 (October 2009- December 2010) and Phase-3 (April 2011-March 2012).					Initially, small-scale field trials of attracticide carried out in Delhi and Kerala were found to be effective for surveillance and control of Aedes mosquitoes. Based on the encouraging results of the trials, multicentric trials were initiated in urban (Delhi and Bengaluru) and suburban (Alappuzha, Kerala) pockets of the country in three phases from 2007 to 2012 to test the feasibility of the att…			Delhi, Karnataka and Kerala states are endemic for dengue and chikungunya
REF 46	Perich et al. 2003	Field evaluation of a lethal ovitrap against dengue vectors in Brazil	ENG	Not specific (Ae agypti for dengue)	Brazil	randomized	120 households (30/sites)	Yes to test the LO against the dengue vector populations in urban areas of Brazil.	Yes					yes	no	yes	cant tell													Intro + obj	full description of the trap in paper	1 - Treatment - Each house received five LOs placed outside the house in secluded sites out of direct sunlight. An additional five LOs were placed inside the house, with one in the kitchen, bathroom, living room and each bedroom, again in secluded sites.The LOs were checked weekly, hay infusion water added as needed, ovistrips replaced if found missing or entire LO replaced if found missing. All …	adult mosquito collections were done by two MOH persons		Rio de Janeiro, Brazil	Weekly sampling for 3 months					The ovitrap was first developed as a surveillance tool for Ae. aegypti in the United States (Fay & Perry, 1965; Fay & Eliason, 1966). It has been used in many parts of the world fordetecting and monitoring dengue vectorpopulations, especially for low density levels (Service, 1993). The ovitrap was first used for control of Ae. aegypti in 1969 at Singapore International Airport (Chan, 1973). Subse…			both municipalities are endemic with dengue as reported by the Brazilian MOH				Previous studies demonstrated the feasibility of using a modified ovitrap for the control of dengue vectors. Therefore, this study designed a lethal ovitrap (LO) that incorporated an insecticide-impregnated oviposition strip (ovistrip) and was found to significantly control Ae. aegypti in laboratory cage experiments . Therefore they proceeded to test the LO against the dengue vector populations i…
Distribution of nets (n=3)
REF 49	Lenhart et al. 2008	Insecticide-treated bednets to control dengue vectors:preliminary evidence from a controlled trial in Haiti	ENG	Dengue	Haiti	cluster- randomized	1017 houses (387 in Bino and 630 inLafferonnay) divided into 18 sectors (clusters)	YEs. "to evaluate the effect of ITNs on dengue vector indices and IgM seropositivity rate".	Yes					Yes (tossing a coin in the presence of colleagues)	Yes (this process maintained the investigators’s ignorance of the upcoming assignment’ of each sector, so the allocation was, in effect, concealed, although not blinded)	Yes	Yes													intro+obj	Olyset long-lasting insecticidal bednets (2% permethrin incorporated into polyethylene fibres; Sumitomo Chemical Company, Ltd., Osaka, Japan) were donated by Sumitomo for use in this study.	Intervention: 9 received ITNs (Olyset long-lasting insecticidal bednets) and 9 were controls. Entomological surveys [measuring Breteau (BI), house (HI), container (CI) and pupae per person (PPI) indices and oviposition activity] were undertaken at baseline and at 1 and 5 months post-intervention. All houses were georeferenced to enable spatial analysis. Control sectors received ITNs at 6 months, …	The Hoˆ pital Sainte Croix entomology team hung the bednets over the principal sleeping places in the houses, and instructed householders on good practices in bednet usage.	bednets were distributed to all houses located in the treatment sectors, with an average of two bednets per household Interviews	Leogane, Haiti	One year					estimated annual dengue infection rate of 30%, which is comparable to rates in the most highly endemic areas of Southeast Asia			estimated annual dengue infection rate of 30%, which is comparable to rates in the most highly endemic areas of Southeast Asia
REF 50	Maceil-de-Freitas et al. 2011	Does targeting key-containers effectively reduce Aedes aegypti population density?	ENG	Not specific (ae agypti)	Brazil	descriptive	2900 people living in 867 households across 14 bocks	Yes (to evaluate the impact of eliminate the most productive container types on A. aegypti population density in a dengue endemic urban centre in Brazil)	Yes													Yes	Yes	Yes	Yes (we covered 733 water tanks with nylon net. We estimated that at least 96% remained covered until the end of the experiment 10 months later.)					intro+obj		1. Monitoring adult A. aegypt population weekly: Adults were collected in 40 randomly selected houses, representing approximately 5% of the homes in the study area. Each week 20 households were sampled using backpack aspirators (Clark 1994) and 20 were sampled using Mosqui-TRAPs (Fa´varo et al. 2006). 2. Pupal survey: All containers were inspected for immature mosquitoes and containers were class…	Pupal surveys conducted by a team of 10 public health agents	after receiving oral permission from the head of the household, public health agents entered the home to perform the research activities, including installation of MosquiTRAPs to be monitored weekly and reviewing containers during pupal surveys.	Tubiakanga, Rio de Janeiro, Brazil	From July 2008 to August 2009 (55 weeks), weekly entomo monitoring, 3 pupal survey (every 3 monthd)					The area has poor basic sanitation, with irregular piped water distribution and garbage collection.	low income
REF 33	Vanlerberghe et al. 2011	Evaluation of the Effectiveness of Insecticide Treated Materials for Household Level Dengue Vector Control	ENG	Not specific (Ae agypti for dengue)	Venezuela,	cluster descriptive	4000 households	Yes (To assess the operational effectiveness of long-lasting insecticide treated materials (ITMs), when used at household level, for the control of Aedes aegypti in moderately infested urban and suburban areas)	Yes													no	Yes	No	yes (but the coverage attained at ITcurtain distribution in our study is lower)					intro+obj	ITcurtains and ITcovers were made from the same PermaNet (Vestergaard-Frandsen) polyester netting treated with a long-lasting formulation of deltamethrin (55 mg/m2), coated with an unknown protectant (not disclosed by the manufacturer) to prevent degradation of the insecticide when exposed to UV light. The manufacturer stated that this material does not require re-treatment and its insecticidal e…	Intervention: After collecting baseline data for 1 year, insecticide treated (IT) curtains and IT jar covers were distributed to all households in the 10 intervention clusters that had given their informed consent and agreed to use them. Entomo survey: at roughly six-month intervals: two pre-intervention surveys (October 2006, March/April 2007) and three postdistribution surveys (November/Decembe…	by the routine vector control programme or by local health committees. Entomo survey team (trained and supervised by an experienced entomologist,	During distribution, at least one person in every household received information on the use and maintenance of the ITMs through person-to-person communication	Trujillo State, Venezuela,	18 month					Dengue is endemic in Trujillo State. Between 2006 and 2008, dengue case reports ranged between 203 and 396 cases/100,000 inhabitants/year, of which 1.1 to 4.9% were hemorrhagic cases (Regional direction of epidemiology and statistics, Trujillo state health ministry). In Trujillo, dengue affects children and young adults (up to 24 years old) primarily, with cases peaking between August and Decembe…	low income		Dengue is endemic in Trujillo State. Between 2006 and 2008, dengue case reports ranged between 203 and 396 cases/100,000 inhabitants/year, of which 1.1 to 4.9% were hemorrhagic cases (Regional direction of epidemiology and statistics, Trujillo state health ministry). In Trujillo, dengue affects children and young adults (up to 24 years old) primarily, with cases peaking between August and Decembe…
Biological agents (n=3)
REF 53	Wagatsuma et al. 2009	Neem extract as a control tool for vector-borne diseases: an example of visceral leishmaniasis in Bangladesh.	ENG	Leishmaniosis	Bangladesh	randomized	770 houses intervention and 780 control (n=1550 houses)	Yes, to evaluate the effectiveness of neem oil indoor spraying to control VL in an endemic area of Bangladesh	Yes					yes.	no	yes	Can't tell													intro+obj	rapid rK39 dipstick test + Neem oil solution (diluted i soap water)	Sero prevelence survey was done in each househoulds before the intervention. Selected sero negative individuals provided few drops of finger prick blood and a rapid rK39 dipstick test was performed on the collected blood samples. Neem oil was sprayed biweekely during summer months and monthly during other months in the intervention households. Sero negative individuals were repetedly tested with …	field research assistant	Home visiting	Mymensingh, Bangladesh	1 year intervention Neem oil was sprayed biweekely during summer months (april to september) and monthly during other months					Myemensingh is the most endemic district for VL in Bangladesh and 50% of the country's total VL caases are reported from this district. There are more than 30 cases per 10,000 people per year. Due to banning of DDT from most countries and alternative chemicals being expensive for routine public health use.a natural pesticide extracted from neem seeds contains azadirachtin that has been recognized…			There are more than 30 cases per 10,000 people per year
REF 51	Tranchida et al. 2010	Use of the neotropical fish Cnesterodon decemmaculatus for long-term control of Culex pipiens L. in Argentina	ENG	Not specific (culex pipiens)	Argentina	non randomized	12 ditches	Yes, to release the native mosquito fish, C. decemmaculatus, into drainage ditches to evaluate the potential of this species as a long-term agent for controlling Cx. pipiens immature stages within the mosquito’s natural breeding sites.	Yes									No, it is a purposeful sampling since they selected 12 for this study on the basis of size and the presence or absence of mosquito larvae, larvivorous fish, water, and vegetation and/or algae.	Yes,	Yes (No significant differences (F = 1.76, df = 11, 37, p = 0.09) were observed in the mean number of larvae and pupae in the 12 ditches before the release of C. decemmaculatus, with the values remaining at average of 344 ± 64 (Mean ± SD) stages per sample.)	N/A									intro + obj	Larvorous fish,	Cnesterodon decemmaculatus specimens were collected from the field sites with a 100-µm-mesh net and transported in plastic containers containing 3 l of field water. At the laboratory, the fish were separated into male–female pairs. Twenty-four hours after collection, the pairs of fish were released at total numbers of 10, 50, and 100 pairs corresponding to 1, 7, and 13 fish/m2, respectively. Each…		Sampling in natural sites, then transport in plastic containers for lab analysis	La Plata , Argentina	2,5 year total, Presurveillance 4 months Post treatment surveillance twice a week 1st year then every 2 weeks 2nd year					In Argentina, Culex pipiens L. has become a major nuisance in many regions. This mosquito also constitutes a significant vector for the West Nile virus in North America, from which region that invasive arbovirus may be carried southward by migratory birds (Hayes et al., 2005). Drainage ditches in the suburban areas of many cities in Argentina, being human-made and widely distributed, are among th…
REF 52	Fimia Duarte et al. 2009	Eficacia del control de larvas de mosquitos (Diptera: Culicidae) con peces larvivoros	SPA	Not specific	Cuba	non randomized	1740 tanks	Yes to determine the effectiveness of 3 fish species: Gambusia punctata, Gambusia puncticulata and Poecilia reticulata as vector control agents in potential mosquito breeding sites en los depósitos de agua para uso doméstico	Yes									Yes	Yes	Can't tell	Can't tell									intro + obj	Fish (Gambusia punctata, Gambusia puncticulata and Poecilia reticulata), fishing net (70 cm length, 50 cm width and 50 cm depth) covered by a plastic net of 1 mm and a 150cm handle. Transport of captured fish was done using 2 nylon bags varying in size and 2 plastic cubes (capacity of up to 10 L).	Design : seleccionaron solo los tanques bajos (en interior y exteriores de las viviendas) por ser los más factibles de evaluar en ambos lugares, la mayoría de los depósitos fueron tanques de 55 galones de metal y barriles plásticos de color blanco con capacidad para almacenar 150 L. El tamaño de la muestra fue de 1 740 depósitos. Esta muestra se dividió en 2 grupos: un grupo de 870 depósitos expu…	2 of the researchers (monthly) and 4 Operators in vector control (weekly)		Baez and Guaracubulla councils, Cuba	1 year Monitoring was done weekly.					People in Cuba store water in tanks, outbreaks of dengue have been reported in this ares
Section II- Multi-component interventions (n=20)
Community based approach (n=15)
REF 28	Castro et al. 2009	Community-based environmental management for malaria control: evidence from a small-scale intervention in Dar es Salaam, Tanzania	ENG	Malaria	Tanzania	non randomized	6 neighbourhood (300 households/site) with 1 drain in each Around 9,000 interviews total	Yes evaluation of the pilot community-based EM intervention in Dar es Salaam is presented,	Yes									yes	yes	can't tell	Can't tell									intro+ obj		The intervention comprised three phases: (i) initial assessment of drains, (ii) community sensitization and drain cleaning, and (iii) evaluation. comparison of three different scenarios: EM (two drains cleaned in Phase II), LVC – use of larviciding since March 2006 (two sites), and NO – no intervention (two sites) Three different questionnaires were developed for each site type, but a core set of…	municipal, city, and ward officers; to local leaders and community workers; and to all interviewers, nurses, lab technicians, and data entry personnel.	House visits	Dar es Salaam, Tanzania	1 year, visit monthly (sample of 75 households)		Operational problems during survey round 1 required further data collection of half of the sample in July 2008.			It is estimated that in Dar es Salaam 70% of the population lives in unplanned settlements [24]. Most are not accessible by motor vehicles, hampering waste collection. Currently, approximately 50% of all refuse daily generated is not collected; it accumulates on the ground, eventually flowing into drains and rivers. The network of drains in Dar es Salaam represents a major risk for malaria transm…			the prevalence of malaria infection in TCUs surrounding selected drains in all six sites were similar and ranged from 10.2–12% among all age groups.
REF 19	Abeyewickreme et al.2013	Community mobilization and household level waste management for dengue vector control in Gampaha district of Sri Lanka: an intervention study	ENG	Dengue	Sri Lanka	Mixed methods (C_RCT)	8 clusters of 200 households each	Yes The objective of this study was to assess the validity of the notion that waste management through community mobilization could be an effective and sustainable dengue vector control strategy in households where vector breeding takes place in small discarded water containers.	Yes																	Yes	no	can't tell		intro+obj	i) 150 litre compost bins.ii) Three bags for of solid waste (plastic, glass and paper).iii) Different varieties of vegetable and fruits. The compost bin was made of plastic and the garbage bags of polythene	1- Baseline household surveys: sociodemographic information was obtained by administering a questionnaire through trained interviewers. 2- Entomological and sociological surveys at baseline and follow up (3, 9, 15 months after intervention): all types of water holding containers were inspected for the presence of Aedes larvae/pupae and the number and type of container(s) positive for Aedes larvae…	Trained interviewers,Senior Entomological Assistants of the Medical Research Institute of the Ministry of Health Community volunteers in collaboration with local government authorities. community mobilisers	Interview, home visit, focus group…	Gamphala district,Sri Lanka	From February 2009 to February 2010	Stakeholders and volunteer, government bodies were included as soon as the inception of the project for tailoring the intervention				Sri Lanka has experienced severe outbreaks in 2007 and 2010 onwards .In 2010 dengue was epidemic and a major cause of death particularly among children with a case fatality rate of about 1% in 2010”. This study was part of the multi-country study for dengue vector control in six south-east Asian countries.	Unemployed :control group (59.2%); Intervention group ( 40.8%)	Control group ( Male =48.9% &Female=54.9%); Intervention group( Male=52.1% & female=45.1%)				<0 level Control group ( 53.7%) & Intervention group ( 51.4%)
REF 17	Andersson et al. 2015	Evidence based community mobilization for dengue prevention in Nicaragua and Mexico (Camino Verde, the Green Way): cluster randomized controlled trial	ENG	Dengue	Nicaragua and Mexico	cluster-randomized	90 clusters in Mexio and 60 in Nicaragua (total around 19 000 households)	Yes,To test whether community mobilization adds effectiveness to conventional dengue control.	Yes					Yes	Yes	Yes	Yes													intro+obj	The baseline survey included an entomological survey in the dry season, paired saliva samples before and after the dengue epidemic, and one questionnaire related to dengue and one related to social capital/ costs. The baseline survey took place between August 2010 and January 2011. The follow-up impact assessment likewise included an entomological survey in the wet and dry season, paired saliva s…	1- The researchers asked permission from community leaders and engaged them in discussion of baseline evidence 2- • Facilitators convened and ran intervention design groups—8-10 people, usually separately for men and women—to discuss survey results, cost implications, and specific prevention strategies in each community 3- Communities opted for a range of activities to share basic information on …	local community leaders volunteers interviewers facilitators (school teachers, volunteers, community leaders…)	households visits for baseline and impact surveys + community activities	Managua, capital of Nicaragua, and three coastal regions in Guerrero State in the south of Mexico	July 2011- February 2013	Yes each community chooses and implements its own mix of dengue prevention actions based on local vector reservoirs and community resources.		Mid-stream peer evaluation assessed fidelity to the intervention and dynamics of engagement and encouraged interaction among neighborhoods		A 2007 systematic review reported weak evidence that this might control dengue; none of the studies reviewed used clustered designs, therefore this study was conducted with cluster randomized controlled trials study design and it was this is the first trial that used serological evidence of recent childhood infection and self reported dengue cases to show an impact of community mobilization on in…
REF 21	Pengvanich et al. 2011	Family leader empowerment program using participatory learning process for dengue vector control	ENG	Dengue	Thailand	non randomized	120 families leaaders	Yes, Assess the performance of the empowerment program using participatory learning process for the control of Dengue vector. The program focuses on using the leaders of families as the main executer of the vector control protocol	Yes									No	yes	Yes Both communities were selected because they were fundamentally similar in terms of age, education, and income	no									intro+obj	An activity manual for the family leader empowerment program + An activity manual for the preparation of local public health volunteers + A family leader’s manual for the prevention and control of DHF + A public health volunteer’s manual for the prevention and control of DHF + Behavior record form The form was to be used by the family leaders to record actions taken to prevent and control DHF at …	At the beginning of the program, the family leaders in the experiment group were asked to participate in a two-day workshop to gain necessary knowledge, information and requirements of the program. Initiial data related to the family leaders, including some personal information and information on prior behaviors related to the control and prevention of DHF, were collected. Activities during the w…	During the program, the public health personnel were to provide knowledge about the prevention and control of DHF to the participating family leaders. The local public health volunteers would help follow-up with the family leaders throughout the program. Community leaders from each community were also invited to participate in a meeting to give their opinions regarding the prevention and control …	group workshop + house visits	Mueang Municipality, Thailand	8-week period between April and June 2010. health volunteer would visit the families once a week for five consecutive weeks to perform follow-up and collect data	Family leaders were were encouraged to identify problem of the existing protocol for the prevention and control of Dengue rims infection, analyze the causes of the problem, and come up with a more effective and suitable protocol to prevent and control Dengue rims infection by themselves, rather than being told what to do by public health officers or other people				Between 2004 and 2008, the annual morbidity rates in Mueang Municipality were at 285.00, 148.65, 176.34, 146.11 and 275.22 per 100,000 populations. The container index (CI) and the house index (HI) were found to be 54.32 and 70.34 respectively. Both indices indicate a high-risk of Dengue rims infection	table of characteristics provided	table of characteristics provided	Between 2004 and 2008, the annual morbidity rates in Mueang Municipality were at 285.00, 148.65, 176.34, 146.11 and 275.22 per 100,000 populations.				the community does not recognize the importance of the program	empowerment of the community
REF 37	Raju et al. 2003	Community Mobilization in Aedes aegypti Control Programme by Source Reduction in Peri-Urban District of Lautoka, Viti Levu, Fiji Islands	ENG	Dengue	Fiji Islands	descriptive	During each survey, at least 100 premises were inspected	No	Can't tell													No	Yes	cant tell+Y51	Can't tell					intro + obj	Loading machines and trucks were used to cart the solid waste to the dump site	1) Dengue and its vector control messages were delivered to the communities through radio broadcasts and during personal visits to homes, with major emphasis on the creation of awareness in the communities about the serious threat of DF/DHF to children and families. Communities were trained for a planned intervention for the elimination of breeding foci. 2)Community awareness was conducted from F…	Health inspectors are responsible for conducting community awareness and participate in source reduction activities	radio broadcast + house visits	Saweni, Lawaki, Viriba, and Tomuka squatter and Velovelo settlements with a population of approximately 17,000 in the peri-urban district of Lautoka, Viti Levu, Fiji Islands.	from January to September 2002 monthly larval surveys Community awareness was conducted from February till mid-March					Fiji is unique because it is the only country in the world where four-to-six species of mosquitoes may transmit the dengue viruses. The primary vector is Aedes aegypti, but secondary vectors include Aedes albopictus, Aedes polynesiensis, Aedes pseudoscutellaris, Aedes horrescens and Aedes rotumae (in Rotuma only Chemical control is not used for routine dengue prevention in Fiji, but is reserved f…			Dengue haemorrhagic fever (DHF) first appeared in Fiji in 1975, with subsequent outbreaks occurring every 10 years (e.g. 1979-80, 1989-90 and 1997-98). The 1997- 98 outbreak of dengue fever (DF) resulted in more than 24,000 reported cases and 13 deaths, when the disease also spread to rural areas
REF 22	Sanchez et al. 2008	Estrategia de educacion popular para promover la participacion comunitaria en la prevencion del dengue en Cuba	SPA	Dengue	Cuba	qualitative	3 circonscriptions were involved, each circonscription is composed of 1000 to 1500 individuals.	Yes, To document the process and analyze the results of implementing a strategy aimed at increasing community participation in the fight against the dengue mosquito vector.	Yes	yes	can't tell	yes	no																	intro+obj	Educational pamphlets and other educational material	Each circonscription had a community work group (known as GTC), this group was the link between the health sector members and the local residents. Each GTC had 8-10 leaders (the delegate of "Poder popular" which is the main authority in each circonscription, doctors, nurses, representants of social organizations including institutional and non institutional members). A learning group was initiall…	IPK professionals served as reference, local health sector workers and community leaders were the ones delivering the intervention to the local population. However, this intervention was also aimed to health sector workers and community leaders.		Circonscriptions 20, 51 and 40 in the municipality of Playa, la Habana, Cuba in the health sector corresponding to the polyclinic 26 de Julio.	From May 2002 to May 2004	Intervention was tailored to each circonscription by thanks to GTC work				Aedes aegypti has been present since 1992 in this area of the country, cases have been reported in these circonscriptions during epidemics in the country. This intervention is the 2nd phase of a previous pilot project aiming to prevent dengue.			see context				En lo social se planteó la poca motivación —especialmente de los jóvenes—	"the way it was done, it makes you want to live, to do, to break the routine", "it gave us a broader vision of our work". Examples of sentences from local workers, they were more motivated to include the population in their interventions (see table 2)
REF 35	Winch et al. 2002	Community-based dengue prevention programs in Puerto Rico: impact on knowledge, behavior, and residential mosquito infestation.	ENG	Dengue	Puerto Rico	Mixed methods (non randomized )	?	Yes This paper will present the methods and some of the results of a comprehensive cross-sectional evaluation of the pilot community-based dengue prevention programs inPuerto Rico conducted in1995. The principal objectives of the evaluationwere to document the process by which the program has been implemented by different organizations; to measure current levels of knowledge of dengue transmissio…	Yes																	Yes	Can't tell	Can't tell		intro+obj	questionnaiores	Four components of the communitybased prevention programs were assessed : 1) Head Start module initiated in 1986. Head Start is a federally funded program to improve the health and development of low income preschool children. The children’s component consists of classroom and community activities (games, drawings, parades) described inanactivity book, which highlights mosquitoes, their breeding …		face-to-face interviews	Puerto Rico						In the largest recent epidemic (1994–1995), 23,673 cases of dengue (6.7 per 1,000 population) were reported to the laboratory-based surveillance system
REF 23	Arunachalam et al. 2012	Community-based control of Aedes aegypti by adoption of eco-health methods in Chennai City, india	ENG	Not specific (Ae Agypti for dengue)	India	Mixed methods (C_RCT)	20 clusters of 100 households each	Yes to test the efficacy of netted frames to cover the key containers combined with a community-centred ecosystem management intervention in reducing dengue entomological indices.	Yes																	yes	yes	yes		nitro+obj	leaflets on household-based dengue transmission, stickers and posters to raise awareness, and wall banners about the vector breeding habitats and prevention options Netted frames of three sizes (small, medium, and large, see Fig. 2) were made locally by sub-contractors	1, The stakeholders in the community were identified through consultation meetings to understand the dengue problem in local social systems and to develop strategies to involve them in dengue vector control. The researchers conducted 17 stakeholders consultation meetings with representatives from various groups, namely, community groups, nongovernmental voluntary organizations, health staffs, and…	Researchers, SHG members, sub-contractors, field workers and supervisors	community meetings, house visits, street campains…	Chennai, india	The study was conducted between June 2009 and Dec 2010 Weekly clean-up campaigns	constructing tailor-made water container covers for rectangular wash basins.				The city has well-developed urban areas, all with electricity and 90% with paved streets, generally with piped water (72%) and indoor toilets; waste collection was at least once a week in 80% of the study clusters. Visible garbage dumps and open water pools were found in a third of the study clusters, and tyre capping facilities were found in a quarter of the study clusters. In Chennai in 2009 (s…	Seventy per cent of the study neighbourhoods (clusters) consisted of residential areas; they were predominantly middle class with good/satisfactory housing — often of two to five storeys and with patios or gardens.	In the intervention and control areas, 69 and 63.2% of respondents were women, and 31 and 36.8% were men; 61.8 and 58.2% were employed; 18.4 and 21.9% were retired; 3.7 and 3.5% were housewives; and 16.1 and 16.4% were unemployed.	Tamil Nadu was the most affected of the four southern Indian States, but it was only in Chennai city that high numbers of dengue cases were reported. The city was identified as hyper-endemic as all four dengue serotypes were circulating.	The social role of men and women was explored by asking for their involvement in local community organizations. The majority of women respondents indicated that they could not be members in any organization, but some said that they were actively involved in SHG meetings. One woman expressed the view that ‘women have more work in family, so we cannot be involved in public activities and generally …	At baseline, although most respondents had heard of the disease, almost half of them did not know that dengue was a serious but preventable illness and that it was transmitted by mosquitoes; very few knew about the mosquito life cycle and breeding behaviour
REF 54	Caprara et al. 2015	Entomological impact and social participation in dengue control:a cluster randomized trial in Fortaleza, Brazil	ENG	Not specific (Ae Agypti for dengue)	Brazil	Mixed methods (C_RCT)	20 clusters of 100 households each	yes, to implement a novel intervention strategy, in Brazil, using an ecohealth approach and analyse its effectiveness and costs in reducing Aedes aegypti vector density as well as its acceptance, feasibility and sustainability	Yes																	yes	yes	can't tell		intro+obj	garbage bags, calendars and prints; lids and covers for the large water tanks and workshops and community meetings were held	1.Community workshops 2.Involving the community directly 3.Mobilizing schoolchildren and the elderly regarding dengue prevention 4. Distributing information, education and communication (IEC) materials in the community, The intervention targeted productive container types, mainly small discarded and unused water containers stored in backyards and large water tanks as determined by the situational…	entomological surveys, conducted by 10 trained professionals of the vector control services	Community workshops, house visits, school visits	Fortaleza, Brazil	November 2012 to May 2013					Fortaleza is vulnerable to infestation by Aedes aegypti due to its tropical climate and high demographic density. The rapid population growth (4.88%, from 2 452 185 in 2010 to 2 571 896 in 2014)11 is suggestive of disordered urbanization with inadequate sanitary conditions including a deterioration in the health infrastructure that creates favourable conditions, particularly for vector borne dise…			Most importantly a particular hot spot was reported by Fortaleza with a total of 31 491 confirmed9 dengue cases during that period (57.6% of the 54 661 State confirmed cases).
REF 18	Castro et al. 2012	A community empowerment strategy embedded in a routine dengue vector control programme: A cluster randomised controlled trial	ENG	Not specific (Ae Agypti for dengue)	Cuba	cluster-randomized	32 clusters	Yes to test the effectiveness of a community empowerment strategy intertwined with the routine dengue vector control programme in La Lisa, Havana City, Cuba.	Yes					yes	No	yes	Can't tell													intro + obj		participatory strategy, rooted in empowerment and popular education theories,12 was added as a horizontal component to the existing vector control programme. In the control clusters, the routine vector control programme continued to be carried out without interference. The participatory strategy, fully described elsewhere,24 basically consists of four components: setting up of organisation and ma…	a management group, composed of researchers from the Institute of Tropical Medicine ‘Pedro Kouri’ (IPK) (Havana City, Cuba), municipal health authorities and community leaders, was created. This group ensured co-ordination of the implementation process. In January 2006, a community working group (CWG) with 5 to 10 members (formal and informal leaders, public health workers from the vector control…	Members of the CWGs visited the houses in their communities, surveying backyards and water storage containers, offering options to protect or eliminate the containers, and conducting follow-up visits to reinforce the messages delivered	West Havana, Cuba	Octobre 2004-Decembre 2007	In the current trial, the strategy was adapted to the different settings through working with local stakeholders		in some intervention clusters, local actors introduced changes to the original design and, furthermore, the level of participation varied. This was documented in detail through process-oriented fidelity research that revealed important heterogeneity in the implementation	All clusters received the intended strategy, completed the study and were included in the analysis.	The project in Santiago provided evidence on how transformation and integration of a routine vertical program, coupled with community capacity building and organization, can lead to sustainable and cost-effective dengue control. The small-scale, long-term study carried out in Havana City showed that applying popular education theories aimed at empowerment allows communities to make their own deci…			Dengue is non-endemic in Cuba but the municipality was affected by the dengue outbreaks that have occurred in Havana City since 1981.
REF 36	Pai et al, 2006	Impact of a Short-Term Community-Based Cleanliness Campaign on the Sources of Dengue Vectors: An Entomological and Human Behavior Study	ENG	Not specific (Ae Agypti for dengue)	Taiwan	descriptive	90 households for entomological survey+ 190 respondents for questionnaires	Yes to evaluate the effectiveness of community based cleanliness campaign conducted by the government in South Taiwan	Yes													Can't tell	Can't tell	Yes	Can't tell					intro+obj	Ovitraps	National campaign = After infonnation on the importance of dengue was propagated through the public communication media, people were asked to improve household and surrounding environmental sanitation, especially in the management of water-filled containers. Surveillance : ovitraps were placed indoors and outdoors at each household for five days + knowledge-and-behavior survey	well-trained inspectors for questionnaire		Kaohsiung Area in South Taiwan	1 week in August 2002, survey during 3 months					The earliest records of dengue in Taiwan go hack to 1870. Although a number of epidemics followed the hrst recorded incidents, dengue disappeared after an islandwide outbreak in 1942-1944 (Ko, 1989). In 1981. an outbreak occurred on Liouchyou District, an offshore island in southwest Taiwan. The causative agent was identified as DEN-2, and it had probably been imported frotn the Philippines (Hsie…			see context
REF 29	Qunitero et al. 2015	Effectiveness and feasibility of long-lasting insecticide-treated curtains and water container covers for dengue vector control in Colombia: a cluster randomised trial	ENG	Not specific (Ae Agypti for dengue)	Colombia	cluster-randomized	20 clusters of 100 households each	Yes, we report the short term results of the first cluster randomised controlled trial of LLINs against Aedes aegypti carried out in a dengue hyperendemic area of Colombia from July 2013 to May 2014. The study addressed the effectiveness and feasibility of LLINs deployed as curtains for doors and windows, and water container covers designed and implemented through community actions.	Yes					Yes	no	Yes	Yes													intro+obj	PermaNet 2.0w (long-lasting insecticide net treated with deltamethrin 50 mg/m2, Vestergaard-Frandsen, Lausanne, Switzerland) used as curtains on windows and doors as well as LLIN covers for household water container covers	1) Intervention : Houses received: about three curtains for windows and one for doors per household Two types of water containers were designed through workshops within the community and manufactured by 4 microenterprises and 10 seamstress. curtains were installed immediately after baseline entomological surveys by the community, They were fixed by homeowners with a white string and two nails ben…	10 seamstress sewing curtains Survey by vector control technicians and biologists from the research team field staff	The interventions were applied at the household level Semi structured interviews FGDs	Columbia	over 1 year (Feb 2013 to april 2014)		Baseline and follow-up surveys took longer than initially planned, spreading over 3 months, as some houses were only occupied during holiday seasons, therefore field workers spent extra time revisiting empty houses to ensure participation. This could have biased our results as infestation rates can change according to season.		Curtains were installed in 922 households and water container covers in 303 households. The Breteau index (BI) fell from 14 to 6 in the intervention group and from 8 to 5 in the control group. The additional intervention with LLIN covers for water containers showed a significant reduction in pupae per person index (PPI) (p=0.01). In the intervention group, the PPI index showed a clear decline of …	Climate conditions, low altitude (400 metres above sea level) and urban concentration make the city one of the most dengue-endemic areas in Colombia. Situational analysis of the first phase of the project15 showed that low concrete water containers (‘albercas’) located in the backyards of houses were the most permanent productive container type for vector development. Stored water is used for was…			Climate conditions, low altitude (400 metres above sea level) and urban concentration make the city one of the most dengue-endemic areas in Colombia.
REF 34	Toaliu et al. 2004	Formation of Community Committees to Develop and Implement Dengue Fever Prevention and Control Activities in Vanuatu	ENG	Not specific (Ae Agypti for dengue)	Vanuatu island	descriptive	?	No	Can't tell													No	Can't tell	Can't tell	Can't tell					intro+obj		Each of the provincial and island groupings within the settlement had a chief representative who came together with youth and women’s representatives to form a joint committee known as the ‘Manples Community Project’. a series of meetings and a workshop were organized for the community on dengue fever, its prevention and control. Vector Control staff facilitated the workshop while Wan Smol Bag pe…	Vector control staff and theatr company		Imanples Vanuatu island	Pacific Regional Vector Borne Diseases Project (1997-2001)					Until recently, the Department of Public Health ran a vertical programme largely funded by the World Health Organization (WHO) that responded to all vector borne disease outbreaks including dengue fever[2]. The programme was managed by a small team who concentrated their efforts on malaria control. Malaria control officers were responsible for applying temephos granules to all water containers in…			Dengue epidemics have been reported in Vanuatu since 1971. In 1984, the Health Department reported over 3,300 cases affecting 2% of the population.
REF 20	Vanlerbeghe et al. 2009	Community involvement in dengue vector control: cluster randomised trial	ENG	Not specific (Ae Agypti for dengue)	Cuba.	Mixed methods (C_RCT)	32 circumscriptions (around 2000 inhabitants each).	Yes, To assess the effectiveness of an integrated community based environmental management strategy to control Aedes aegypti, the vector of dengue, compared with a routine strategy.	Yes																	Yes	no	can't tell		intro+obj		In all clusters = standard control activities: entomological surveillance and source reduction through periodic inspection of houses (in cycles of 11 days), larviciding of water storage containiners with temephos, selective adulticiding with cypermethrin or clorpyriphos when Ae aegypti foci were detected, communication and education on dengue prevention, and enforcement of mosquito control legisl…	A local steering committee with epidemiologists, entomologists, social scientists, and educational professionals was set up and headed by the provincial director of the vector control programme. + community working group was composed of 10 to 20 members: formal and informal leaders, public health workers from the vector control programme, and a nurse from the neighbourhoods’ family medicine pract…	group meetings + house visits	Guantanamo, Cuba.	September 2004 to End 2007 (No firm stopping rules were defined)	each community working group carried out a situation assessment with the community, identified local needs and priorities for environmental and dengue control, and elaborated action plans. These action plans varied between circumscriptions but contained activities such as locally designed social communication intending to mobilise the population and change behaviour (for example, to cover water s…	In February 2006, before we could sort this matter out, the provincial health authorities decided on the basis of a crude interim analysis to extend the intervention strategy to the whole city of Guantanamo. This led de facto to the end of the formal trial.		All clusters received the intended intervention; they completed the study protocol up to February 2006 and were included in the analysis	Guantanamo, together with Santiago de Cuba and Havana, have the highest Ae aegypti infestation levels in the country (house indices up to 1.73% in 1997-2004). These can be attributed mainly to a deficient water supply, the bad condition or absence of covers on water storage containers, and a lack of adequate environmental management. Guantanamo was affected by the dengue epidemics of 198117 and 2…
REF 27	Wai et al. 2012	Community-centered eco-bio-social approach to control dengue vectors: an intervention study from Myanmar	ENG	Not specific (Ae Agypti for dengue)	Myanmar	Mixed methods (C_RCT)	Phase 1 20 clusters, Phase 2 6 clusters (100 households each)	Yes, To build up and analyse the feasibility, process, and effectiveness of a partnership-driven ecosystem management intervention in reducing dengue vector breeding and constructing sustainable partnerships among multiple stakeholders	Yes																	Yes	no	Can't tell		intro+obj	record book for volunteers, distribution of information leaflets and booklets	Qualitative research For focus group discussions (FGDs) of householders and dengue volunteer groups, 10 and 6, respectively were organized in intervention clusters to underscore satisfaction with and opinions about the intervention. Furthermore, 10 in-depth interviews were conducted with eco-health friendly groups (EFGs), Health Department and Municipal services on feasibility and sustainability …	EFG, volunteer, local manufacturers	group meetings + house visits	Yangon city	from May 2009 to January 2010	six strategic options to reduce dengue vector breeding was discussed and scores were given to ascertain the feasibility and sustainability of each option. These strategic options included: formation of EFG, recruitment of ward-based volunteers, informed choices of vector control tools for most productive containers, targeted container approach for implementation of chemical measures, inspection a…	Before the start of the intervention study, cyclone Nargis struck the city in May 2008 so that all research activities had to be postponed.The public response included massive larviciding of all water containers by the control programme. For saving resources, the intervention areas were covered by the project staff and the control clusters by personnel from Ministry of Health using temephos treat…	The quality of the delivery of the intervention package was assessed by observing programme performance and analysing whether targets were reached. Furthermore, the adequate programme performance in terms of timeliness, rational use of resources, competencies, relations between volunteers and householders, level of community satisfaction, and coordination between volunteers and eco-health friendl…		In Myanmar, dengue has been occurring since the 1970s with epidemics reported in 3–4 years cycles.	Only 10.3% of household heads were unemployed	15–24% were children under 15 years		Most of the inhabitants were Buddhists except in one cluster in which equal proportions of Buddhists and Christians were found.	At baseline, the overall knowledge of 2000 respondents on dengue-related issues was high5 but their container management practices were inadequate especially for productive large size containers.
Vertical approach (n=5)
REF 55	Moosa-Kazemi et al. 2007	Deltamethrin-impregnated bed nets and curtains in an anthroponotic cutaneous leishmaniasis control program in northeastern Iran	ENG	Anthroponotic cutaneous leishmaniasis	Iran	randomized	160 households in 3 groups	Yes,The objective of this study was to determine the efficacy of deltamethrin-impregnated vs. nonimpregnated bed nets (NIBs) and curtains (NICs) in ACL control.	Yes					Can't tell	No	Yes	Yes (7% of the households in each district were lost during part of the follow up visits, but as this phenomenon occurred in all districts it does not affect the comparative results.													intro+obj	impregnated bed nets and curtains (IBs and ICs) (ipregnation methods fully described in the paper)	All households enrolled in Shaghayegh received impregnated bed nets and curtains (IBs and ICs); Households in Honar received non-impregnated bed nets and curtains (NIBs and NICs) and Vakilabad was the control area. Distribution : IBs (single, double and family size) and NIBs were distributed to all the selected households in the intervention area according to their needs in April 2003 and people …		Distribution: no information Education: face-to-face and focus groups during distribution	Mashad, Iran	Distribution and education in April 2003 and follow-up over 1 year					Anthroponotic cutaneous leishmaniasis has been known to be endemic in Mashhad in northeastern Iran since 1935 and careful studies have been carried out on the epidemiology of the disease in the city during the last seven decades. In 2002, the increasing number of cases of ACL has been of concern to the health authorities in the city of Mashhad				Mashhad is the center of the mighty province of Khorassan Razavi and the most important pilgrimage center in Iran
REF 5	Gurtler et al. 2009	a community empowerment strategy embedded in a routine dengue vector control programme: A cluster randomised controlled trial	ENG	Dengue	Argentina	descriptive	city wide (<170,000 households were visited and of these, 120,000 were surveyed for Ae. aegypti and 37,000 were treated with larvicides)	Yes To describe the implemented intervention program and assess the long-term effects of vector suppressive actions on Ae. aegypti larval indices and on the reported incidence of dengue during the five-year period. We also sought to diagnose major limitations in the control strategy conducted, and prescribe possible solutions for improved vector control.	Yes													yes	Yes	yes	yes (On average, 25%(SD=2%) of the houses visited in each cycle were closed or vacant or with householders temporarily absent on first visit, and 3% (SD=1%) denied entry for inspection of premises)					intro+obj	posters, leaflets, questionnaires, ladles and pipettes,	1) preparation phase started in November 2002 with a media campaign in radio, television and newspapers, supplemented by the distribution of 5,000 posters and 20,000 leaflets to inform the community and to request that access to houses was given to vector control personnel 2) Field activities were carried out by 40 community members affiliated to a welfare support plan run by the Municipality of …	vector control personnel + trained community members	House visits, school workshops	Clorinda, Northern Argentina	Between 2003 and 2007, 14 cycles (every 4 months approximatively)	Coverage was mapped and continuously updated so that multiple attempts could be made to gain access to as many homes as possible. the intervention protocol only suffered minor adjustments over time.	The focal treatment cycle 10 (started in mid-February 2006) was interrupted due to an emergency response to a region-wide dengue outbreak. Supplementary indoor and city-wide truck-based ULV spraying campaigns were carried out in March–May 2003, August–September 2004, March–May 2006, and February–May 2007;			Clorinda, the most affected city in Formosa during the 2000 outbreak, is located in one of the high-risk zones of potential dengue transmission in Argentina Although the water service covers most of the city, the distribution of potable water has traditionally been rather discontinuous and unreliable. This fact determines that many residents store water in tanks, barrels and drums or construct we…	Nearly 25% of the population had unsatisfied basic needs (i.e., an index of poverty that combines lack of adequate housing and of tap water, crowding, and low income), and 15% of the houses were of mud-and-thatch construction with earthen floors. Approximately 2,000–7,000 people were estimated to commute daily between Clorinda and Paraguay through two bridges.		full history of dengue outbreaks in LAC Prior to 2000, dengue virus activity was limited in Clorinda (i.e., 36 imported cases in 1999). In February–May 2000 Clorinda experienced a classicdengue outbreak with 529 suspected and 74 serologically confirmed cases [19,27]. Most cases were 15–49 years of age, and one-third of them reported travel history to Paraguay before the onset of symptoms [27].
REF 30	Abramides et al. 2011	Effectiveness of a multiple intervention strategy for the control of the tiger mosquito ( Aedes albopictus) in Spain	ENG	Not specific (Ae albopictus)	Spain	non randomized	6 areas (2104 houses were visited in 2008, and 1000 in 2009)	Yes o evaluate the effictiveness of four complementary and combined strategies in the minimization of the Ae. Albopictus population in Catalonia in Spain	Yes									No	Yes	Yes	no									intro+obj	larvicide treatments (Bacillus thuringiensis israelensis and diflubenzuron);adulticide treatments (alfacipermetrin); and cleaning up uncontrolled landfills.	1, Source reduction, The field workers asked for permission to enter the properties to educate the citizens about measures to prevent mosquito-borne disease. any water remaining in a container was discarded, and the container was turned over so that it would not collect rainwater. Any wet containers that could not be emptied were treated with an insect growth regulator larvicide (diflubenzuron 2%…	Civil workers/ field workers specialized teams for insecticide spraying	House visits + public space spraying	Catalonia,Spain	two consecutive years: 2008 and 2009		Areas 3 and 4 were used as controls during 2008, but after the city council carried out SR programmes in all houses where citizens had complained or asked for technical support, they were included in 2009 as intervention areas. The months with greatest activity of Ae. albopictus were always studied, but with variation in the follow-up procedures, due to changes in the resources available each yea…			Aedes albopictus was detected in Spain for the first time in Sant Cugat del Vallès, Catalonia, during the summer of 2004 and after the tiger mosquito had colonized 119 municipalities of Catalonia, affecting potentially approximately 5 million people
REF 56	Che-Mendoza et al. 2014	Long-lasting insecticide-treated house screens and targeted treatment of productive breeding-sites for dengue vector control in Acapulco, Mexico	ENG	Not specific (Ae Agypti for dengue)	Mexico	cluster-randomized	20 clusters of 100 households each	Yes, to assess the long-term (over 2 years) impact of LLIS and TT in controlling domestic Ae. aegypti infestations, when deployed simultaneously, in an urban environment with perennially high dengue transmission in Mexico	Yes					No	no	yes	can't tell													intro+obj	Duranet screens (0.55% w.w. alpha-cypermethrin-treated non-flammable polyethylene netting mounted in aluminum frames custom-fitted to doors and windows environmentally friendly larvicide Natularw DT (Spinosad 7.48%; Clarke Mosquito Control; WHOPES approved), delivering 1 tablet per 200 litres.	1. LLIS: The installation of Duranet screens (0.55% w.w. alpha-cypermethrin-treated non-flammable polyethylene netting were mounted in aluminum frames custom-fitted to doors and windows of residential houses. During the installation, at least one person in every household received information on the use and maintenance of the LLIS through person-to-person communication 2. Targeted treatment (TT):…		House visits	Acapulco, Mexico	Sequentially over 2 years					Guerrero has one of the highest levels of dengue in Mexico, Acapulco reported .30% of the total dengue cases in Guerrero in the last decade.13 Renacimiento is a high-risk area for dengue transmission: Notable emergency vector control activities occurred in February to April 2013 with a breeding-site reduction campaign all over the city called ‘Megaoperativo’ in July and ULV spraying fromvehicles …				in 2011, entomological surveys found adult Aedes in 40% and 85% of houses during the dry and rainy seasons respectively, and over 70% of houses had incomplete walls, unprotected windows and/or open doors during daytime; although all households reported receiving water supply, 98% stored water in tanks (1000 litres) or barrels (100–200 litres), which produce 89% of total pupae in the study area.12
REF 57	Espinoza-Gómez et al. 2002	A community empowerment strategy embedded in a routine dengue vector control programme: A cluster randomised controlled trial	ENG	Not specific (Ae Agypti for dengue)	Mexico	randomized	187 houses	Yes prospective evaluation was done of an educational campaign for the elimination of Aedes aegypti breeding places based on the community participation, through the density changes of the containers with mosquito larvae. These effects are compared with the ones obtained by using traditional insecticide spraying at ultralow volume (ULV) and with the absence of any type of management.	Yes					Yes	Can't tell	can't tell	Can't tell													intro+obj	dengue video + gifts pack + malathion to 95% at UL + temephos	4 blocks, in accordance to type of received intervention: the first block (A), consisted of 46 houses that received only malathion ULV spraying, applied by the State Secretary of Health. Block (B) was structured by 45 houses that did not receive any type of treatment (control group). Block (C) included 49 houses in which ULV were applied combined with an educational campaign and Block (D) with 47…	operator for vaccuum sampling + college students for educational campaign + personnel of the State Health Secretary of Colima	House visits + public space spraying	Colima, Mexico	Six months The ULV were applied following the streets of block A and C in cycles of seven consecutive days during October and November of 1998, and repeated in January and February 1999.					The study was done in the west end of the city where a project named “A New Initiative” (Programa UNI-Colima) has been developing for more than eight years and is sponsored by the University of Colima and the WK Kellogg Foundation. This project consists of a series of activities directed to encourage the active participation of the community in the resolution of their health problems. These activ…			city of Colima, located in the Mexican Pacific Basin, which is infested with Aedes aegypti and has shown epidemic outbursts of dengue during the years of 1996 and 1997.
	44	100
	2	4.54545
	20	100
	20	100
	17	100
	11	64.7059
[truncated: 56 more columns]
